# Supplementary material for: “Shelter-in-Place” Policies and Changes in Caregiving for Older Adults During the COVID-19 Pandemic
Source: Int J Environ Res Public Health. 2026 Jun 23;23(7):825. doi: 10.3390/ijerph23070825 (PMC13410357; doi:10.3390/ijerph23070825)
Supplement: Supplementary file 1 [file ijerph-23-00825-s001.zip]

Archive with 1 entries (1 files):
- ijerph-4248339-supplementary.pdf
